# Supplementary material for: Impatiens bokorensis (Balsaminaceae), a new species from Cambodia
Source: PhytoKeys. 2017 Feb 7;(77):33–9. doi: 10.3897/phytokeys.77.11345 (PMC5558809; doi:10.3897/phytokeys.77.11345)
Supplement: XML Treatment for Impatiens bokorensis [file phytokeys.77.11345-treatment1.xml]

<!DOCTYPE tp:taxon-treatment
  PUBLIC "-//TaxonX//DTD Taxonomic Treatment Publishing DTD v0 20100105//EN" "tax-treatment-NSO.dtd">
<tp:taxon-treatment xmlns:tp="http://www.plazi.org/taxpub"><tp:treatment-meta><kwd-group><label>Taxon classification</label><kwd><named-content xmlns:xlink="http://www.w3.org/1999/xlink" content-type="kingdom">Plantae</named-content></kwd><kwd><named-content xmlns:xlink="http://www.w3.org/1999/xlink" content-type="order">Ericales</named-content></kwd><kwd><named-content xmlns:xlink="http://www.w3.org/1999/xlink" content-type="family">Balsaminaceae</named-content></kwd></kwd-group><mixed-citation publication-type="journal"><person-group><name><surname>Cho</surname><given-names>Seong-Hyun</given-names></name><name><surname>Kim</surname><given-names>Bo-Yun</given-names></name><name><surname>Park</surname><given-names>Han-Sol</given-names></name><name><surname>Phourin</surname><given-names>Chhang</given-names></name><name><surname>Kim</surname><given-names>Young-Dong</given-names></name></person-group><article-title>
          <italic><tp:taxon-name><tp:taxon-name-part taxon-name-part-type="genus">Impatiens</tp:taxon-name-part> <tp:taxon-name-part taxon-name-part-type="species">bokorensis</tp:taxon-name-part></tp:taxon-name></italic> (<tp:taxon-name><tp:taxon-name-part taxon-name-part-type="family">Balsaminaceae</tp:taxon-name-part></tp:taxon-name>), a new species from Cambodia</article-title><source>PhytoKeys</source><day>7</day><month>2</month><year>2017</year><volume>2017</volume><issue>77</issue><fpage>33</fpage><lpage>39</lpage><pub-id pub-id-type="doi">10.3897/phytokeys.77.11345</pub-id></mixed-citation></tp:treatment-meta><tp:nomenclature><tp:taxon-name>
            <tp:taxon-name-part taxon-name-part-type="genus">Impatiens</tp:taxon-name-part>
            <tp:taxon-name-part taxon-name-part-type="species">bokorensis</tp:taxon-name-part>
            <object-id xmlns:xlink="http://www.w3.org/1999/xlink" content-type="ipni" xlink:type="simple">urn:lsid:ipni.org:names:77160179-1</object-id>
          </tp:taxon-name><tp:taxon-authority>S.H.Cho &amp; B.Y.Kim</tp:taxon-authority><tp:taxon-status xmlns:xlink="http://www.w3.org/1999/xlink" xlink:type="simple">sp. nov.</tp:taxon-status><xref ref-type="fig" rid="F1">Figures 1</xref><xref ref-type="fig" rid="F2">, 2</xref></tp:nomenclature><tp:treatment-sec sec-type="material" id="SECID0E1AAE"><title>Type.</title><p>CAMBODIA. Kampot Province, Phnum Bokor National Park, sandstone tables in evergreen forest margin, <named-content xmlns:xlink="http://www.w3.org/1999/xlink" content-type="dwc:verbatimCoordinates" xlink:type="simple"><named-content content-type="geo-json" specific-use="{&#34;type&#34;:&#34;Point&#34;,&#34;coordinates&#34;:[104.004444,10.639111]}" id="NCID0EDBAE" xlink:type="simple">10°38'20.8"N, 104°00'16.0"E</named-content></named-content>, a.s.l. 1,050 m, 24 August 2015, with flowers, Cho S.H, Kim B.Y., Park H.S., Chhang Phourin <named-content xmlns:xlink="http://www.w3.org/1999/xlink" content-type="dwc:institutional_code" xlink:type="simple">CB</named-content>-3112 (holotype <named-content xmlns:xlink="http://www.w3.org/1999/xlink" content-type="dwc:institutional_code" xlink:type="simple">HHU</named-content>!, isotypes <named-content xmlns:xlink="http://www.w3.org/1999/xlink" content-type="dwc:institutional_code" xlink:type="simple">KB</named-content>!, <named-content xmlns:xlink="http://www.w3.org/1999/xlink" content-type="dwc:institutional_code" xlink:type="simple">KRIB</named-content>!, <named-content xmlns:xlink="http://www.w3.org/1999/xlink" content-type="dwc:institutional_code" xlink:type="simple">RUPP</named-content>!).</p><!--PageBreak--><!--PageBreak--></tp:treatment-sec><tp:treatment-sec sec-type="diagnosis" id="SECID0EECAE"><title>Diagnosis.</title><p>
            <italic><tp:taxon-name><tp:taxon-name-part taxon-name-part-type="genus">Impatiens</tp:taxon-name-part> <tp:taxon-name-part taxon-name-part-type="species">bokorensis</tp:taxon-name-part></tp:taxon-name></italic> is most similar to the Thailand endemic species <italic><tp:taxon-name><tp:taxon-name-part taxon-name-part-type="genus">Impatiens</tp:taxon-name-part> <tp:taxon-name-part taxon-name-part-type="species">patula</tp:taxon-name-part></tp:taxon-name></italic> Craib in habit but is readily distinguished from the latter by the orbicular-obovate dorsal petal, shorter pedicels and larger seeds (Table <xref ref-type="table" rid="T1">1</xref>).</p><table-wrap id="T1" position="float" orientation="portrait"><label>Table 1.</label><caption><p>Comparison of key features of <italic><tp:taxon-name><tp:taxon-name-part taxon-name-part-type="genus">Impatiens</tp:taxon-name-part> <tp:taxon-name-part taxon-name-part-type="species">bokorensis</tp:taxon-name-part></tp:taxon-name></italic> and <italic><tp:taxon-name><tp:taxon-name-part taxon-name-part-type="genus">Impatiens</tp:taxon-name-part> <tp:taxon-name-part taxon-name-part-type="species">patula</tp:taxon-name-part></tp:taxon-name></italic>.</p></caption><table id="TID0EOVAE" rules="all"><tbody><tr><th rowspan="1" colspan="1">Taxonomic traits</th><th rowspan="1" colspan="1">
              <italic><tp:taxon-name><tp:taxon-name-part taxon-name-part-type="genus">Impatiens</tp:taxon-name-part> <tp:taxon-name-part taxon-name-part-type="species">bokorensis</tp:taxon-name-part></tp:taxon-name></italic>
            </th><th rowspan="1" colspan="1">
              <italic><tp:taxon-name><tp:taxon-name-part taxon-name-part-type="genus">Impatiens</tp:taxon-name-part> <tp:taxon-name-part taxon-name-part-type="species">patula</tp:taxon-name-part></tp:taxon-name></italic>
            </th></tr><tr><td rowspan="1" colspan="1">Leaf</td><td rowspan="1" colspan="1"/><td rowspan="1" colspan="1"/></tr><tr><td rowspan="1" colspan="1">upper surface</td><td rowspan="1" colspan="1">pubescent</td><td rowspan="1" colspan="1">pubescent with scurfy hairs</td></tr><tr><td rowspan="1" colspan="1">lower surface</td><td rowspan="1" colspan="1">glabrous to sparsely pubescent</td><td rowspan="1" colspan="1">pubescent on nerves only or tomentose all over</td></tr><tr><td rowspan="1" colspan="1">strigose-ciliate at base</td><td rowspan="1" colspan="1">1–2.7 mm</td><td rowspan="1" colspan="1">1–1.4 mm</td></tr><tr><td rowspan="1" colspan="1">Pedicel</td><td rowspan="1" colspan="1">1.4–2.0 cm</td><td rowspan="1" colspan="1">2.3–3(–5) cm</td></tr><tr><td rowspan="1" colspan="1">Dorsal petal</td><td rowspan="1" colspan="1">orbicular-obovate, ca. 6 × 8 mm, horned at apex, horn 2.2–2.3 mm long</td><td rowspan="1" colspan="1">cordate, 7 mm long, horned at apex, horn 3 mm long</td></tr><tr><td rowspan="1" colspan="1">Seeds</td><td rowspan="1" colspan="1">3.8–4.6 × 2.6–3.2 mm</td><td rowspan="1" colspan="1">3.5 × 2.5 mm</td></tr></tbody></table></table-wrap></tp:treatment-sec><tp:treatment-sec sec-type="description" id="SECID0EPHAE"><title>Description.</title><p>Herbs, annual, terrestrial, hermaphroditic. Stems erect, 15–40 cm tall, tinged purplish red, branched, glabrous or sparsely puberulous on the upper part. Leaves simple, alternate; petioles subsessile to 1.4 mm; leaf blade lanceolate to ovate-lanceolate, apex acuminate, base narrowly cuneate to attenuate, 2.5–7.0 × 0.6–2.0 cm, upper surface pubescent, lower surface glabrous to sparsely pubescent, secondary veins pinnate, 6 to 8 on each side of mid-vein, margin serrate, teeth mucronate and purple tinged, strigose-ciliate at base; strigose-ciliate, 4–14, 1–2.7 mm long, purple to purplish black, minutely puberulous at base. Flowers axillary, solitary, rarely 2 fascicled, zygomorphic, minutely puberulous; pedicels slender, erect, purplish red, 1.4–2.0 cm long, glabrous, bracteate at base; bracts linear, up to 4 mm; lateral sepals 2, linear-lanceolate, 2.5–3 mm long, glabrous; lower sepal funnel-form, pink, ca. 5 mm long, ca. 3 mm deep; spur 17–23 mm long, slightly curved; dorsal petal, orbicular-obovate, ca. 6 × 8 mm, horned at apex, horn 2.2–2.3 mm long; lateral united petals separate, bilobed, ca. 11 mm long; upper petals oblong, 6.0–6.5 × ca. 3.0 mm, minutely apiculate; lower petals, 9.0–9.3 × 3.5–3.8 mm; androecium ca. 2.8 × 1.6 mm; stamens 5, connate, surrounding gynoecium; filaments ca. 0.7 mm; ovary fusiform, pubescent, ca. 2.5 × 1.0 mm; style glabrous, ca. 0.2 mm long; stigma 5, ca. 0.25 mm long. Fruit a capsule, fusiform, ca. 15 × 6 mm, pubescent with scurfy hairs, 3[4]-seeded. Seeds obovoid, slightly compressed, 3.8–4.6 × 2.6–3.2 mm, pubescent with spirally sculptured hairs.</p></tp:treatment-sec><tp:treatment-sec sec-type="Specimen examined" id="SECID0EUHAE"><title>Specimen examined.</title><p>CAMBODIA. 16 November 2015, with fruits, Cho et al. <named-content xmlns:xlink="http://www.w3.org/1999/xlink" content-type="dwc:institutional_code" xlink:type="simple">CB</named-content>-3432 (<named-content xmlns:xlink="http://www.w3.org/1999/xlink" content-type="dwc:institutional_code" xlink:type="simple">HHU</named-content>!, <named-content xmlns:xlink="http://www.w3.org/1999/xlink" content-type="dwc:institutional_code" xlink:type="simple">KRIB</named-content>!); 2 September 2016, with flowers, Kim et al. <named-content xmlns:xlink="http://www.w3.org/1999/xlink" content-type="dwc:institutional_code" xlink:type="simple">CB</named-content>-3537 (<named-content xmlns:xlink="http://www.w3.org/1999/xlink" content-type="dwc:institutional_code" xlink:type="simple">HHU</named-content>!)</p></tp:treatment-sec><tp:treatment-sec sec-type="phenology" id="SECID0E1IAE"><title>Phenology.</title><p>Flowering specimens were collected in August and fruiting specimens in November.</p></tp:treatment-sec><tp:treatment-sec sec-type="distribution" id="SECID0E6IAE"><title>Distribution and habitat.</title><p>
            <italic><tp:taxon-name><tp:taxon-name-part taxon-name-part-type="genus">Impatiens</tp:taxon-name-part> <tp:taxon-name-part taxon-name-part-type="species">bokorensis</tp:taxon-name-part></tp:taxon-name></italic> grows on sandstone tables in evergreen forest margins at 1,050 m a.s.l.. Endemic to southwestern Cambodia, <italic><tp:taxon-name><tp:taxon-name-part taxon-name-part-type="genus">Impatiens</tp:taxon-name-part> <tp:taxon-name-part taxon-name-part-type="species">bokorensis</tp:taxon-name-part></tp:taxon-name></italic> is at present known only in the type locality.</p></tp:treatment-sec><tp:treatment-sec sec-type="GenBank Accession No" id="SECID0E2JAE"><title>GenBank Accession No.</title><p>Cho et al. <named-content xmlns:xlink="http://www.w3.org/1999/xlink" content-type="dwc:institutional_code" xlink:type="simple">CB</named-content>-3432: <ext-link xmlns:xlink="http://www.w3.org/1999/xlink" ext-link-type="gen" xlink:href="KX171761" xlink:type="simple">KX171761</ext-link> (<abbrev xmlns:xlink="http://www.w3.org/1999/xlink" xlink:title="internal transcribed spacer" id="ABBRID0ENKAE" xlink:type="simple">ITS</abbrev>).</p><!--PageBreak--><!--PageBreak--></tp:treatment-sec><tp:treatment-sec sec-type="conservation status" id="SECID0ETKAE"><title>Conservation status.</title><p>
            <italic><tp:taxon-name><tp:taxon-name-part taxon-name-part-type="genus">Impatiens</tp:taxon-name-part> <tp:taxon-name-part taxon-name-part-type="species">bokorensis</tp:taxon-name-part></tp:taxon-name></italic> was collected in Phnum Bokor National Park in southwestern Cambodia. Until now, only one population, consisting of ca. 200 individuals, has been discovered in the park area; therefore, it is preliminarily classified as data deficient (<abbrev xmlns:xlink="http://www.w3.org/1999/xlink" xlink:title="data deficient" id="ABBRID0EELAE" xlink:type="simple">DD</abbrev>) according to the IUCN Red List criteria (IUCN 2001).</p></tp:treatment-sec><tp:treatment-sec><!--Section generated to contain objects referenced in tp:taxon-treatment.--><fig id="F1" position="float" orientation="portrait"><label>Figure 1.</label><caption><p>
          <italic><tp:taxon-name><tp:taxon-name-part taxon-name-part-type="genus">Impatiens</tp:taxon-name-part> <tp:taxon-name-part taxon-name-part-type="species">bokorensis</tp:taxon-name-part></tp:taxon-name></italic> <bold>A</bold> Flowering individual <bold>B</bold> Fruiting individual <bold>C–D</bold> Developing flower bud <bold>E</bold> Mature flower (before pollination) <bold>F–G</bold> Mature flower (after pollination) <bold>H</bold> Developing gynoecium <bold>I</bold> Petals <bold>J</bold> Androecium <bold>K</bold> Developing fruit <bold>L–M</bold> Seed <bold>N–O</bold> strigose-ciliate at leaf base: Cho et al. <named-content xmlns:xlink="http://www.w3.org/1999/xlink" content-type="dwc:institutional_code" xlink:type="simple">CB</named-content>-3112, 3432. Illustration by Hye-Woo Shin.</p></caption><graphic xmlns:xlink="http://www.w3.org/1999/xlink" xlink:href="phytokeys-77-033-g001.jpg" position="float" orientation="portrait" xlink:type="simple" id="oo_121555.jpg"/></fig><fig id="F2" position="float" orientation="portrait"><label>Figure 2.</label><caption><p>
          <bold>A–E</bold> <italic><tp:taxon-name><tp:taxon-name-part taxon-name-part-type="genus">Impatiens</tp:taxon-name-part> <tp:taxon-name-part taxon-name-part-type="species">bokorensis</tp:taxon-name-part></tp:taxon-name></italic> <bold>A</bold> Habit <bold>B–C</bold> Flower <bold>D</bold> strigose-ciliate at leaf base <bold>E</bold> Capsule: Photos by Seong-Hyun Cho.</p></caption><graphic xmlns:xlink="http://www.w3.org/1999/xlink" xlink:href="phytokeys-77-033-g002.jpg" position="float" orientation="portrait" xlink:type="simple" id="oo_121556.jpg"/></fig></tp:treatment-sec></tp:taxon-treatment>
